# Supplementary material for: The effects of tempo and loudness variations during warm-up with music on perceived exertion, physical enjoyment and specific performances in male and female taekwondo athletes
Source: PLoS One. 2023 Apr 27;18(4):e0284720. doi: 10.1371/journal.pone.0284720 (PMC10138780; doi:10.1371/journal.pone.0284720)
Supplement: S1 Table — (XLSX) [file pone.0284720.s001.xlsx]

## Sheet: 200 bpm 60
Subjects	PACES	TSAT	RPE	FSKT mult					max	DI	Total	RPE	FSKT 10 s	RPE
M1	86	5.25	5	26	25	25	24	23	26	5.38462	123	8	31	6
M2	73	5.65	3	26	25	23	23	22	26	8.46154	119	8	28	5
M3	77	5.42	3	26	25	23	22	23	26	8.46154	119	7	23	4
M4	50	5.15	6	26	24	22	21	20	26	13.0769	113	9	29	7
M5	74	5.43	3	28	25	24	23	22	28	12.8571	122	7	29	5
M6	72	5.74	3	26	24	23	21	20	26	12.3077	114	8	26	6
M7	83	5.89	3	22	21	19	18	18	22	10.9091	98	8	21	5
M8	70	5.75	6	21	19	18	17	17	21	12.381	92	9	22	7
M9	63	5.17	3	25	22	22	24	23	25	7.2	116	8	27	6
M10	70	6.41	4	24	23	22	19	20	24	10	108	8	24	5
F1	80	6.43	4	24	23	22	21	11	24	15.8333	101	10	25	5
F2	100	6.18	4	23	21	20	19	19	23	11.3043	102	6	24	5
F3	74	6.56	4	24	22	20	19	19	24	13.3333	104	6	23	5
F4	67	6.64	4	24	21	21	20	20	24	11.6667	106	8	25	4
F5	43	7.54	4	24	23	21	20	21	24	9.16667	109	9	24	5
F6	59	7.28	2	24	21	21	21	20	24	10.8333	107	8	21	4
F7	56	6.44	3	21	21	19	19	18	21	6.66667	98	8	22	3
F8	68	6.57	5	24	22	21	20	19	24	11.6667	106	7	25	5
F9	69	6.85	4	25	23	21	21	19	25	12.8	109	9	25	4
F10	71	6.5	5	24	22	22	21	19	24	10	108	8	23	4

## Sheet: 200 bpm 80
Subjects	PACES	TSAT	RPE	FSKT mult					max	DI	Total	RPE	FSKT 10 s	RPE
M1	73	5.14	5	28	25	24	24	24	28	10.7143	125	8	30	6
M2	58	5.31	5	26	23	22	22	21	26	12.3077	114	8	27	7
M3	70	5.56	4	26	22	22	21	20	26	14.6154	111	9	28	5
M4	57	5.44	6	26	24	22	22	22	26	10.7692	116	9	26	6
M5	75	5.19	3	28	25	21	20	20	28	18.5714	114	8	28	5
M6	66	5.44	3	26	23	24	22	24	26	8.46154	119	8	26	4
M7	74	5.08	5	27	25	24	24	22	27	9.62963	122	7	23	4
M8	75	5.69	6	24	22	20	18	21	24	12.5	105	9	23	8
M9	65	5.2	4	24	24	27	22	24	27	10.3704	121	9	26	6
M10	59	5.78	5	23	20	21	20	19	23	10.4348	103	8	24	5
F1	66	5.89	5	25	23	22	20	21	25	11.2	111	8	26	5
F2	71	6.31	4	23	20	19	18	20	23	13.0435	100	7	25	4
F3	74	6.6	3	24	22	21	19	19	24	12.5	105	6	23	4
F4	68	6.89	5	27	25	25	21	21	27	11.8519	119	8	23	5
F5	41	6.96	5	25	24	21	20	20	25	12	110	10	24	7
F6	55	7.47	2	25	21	22	21	21	25	12	110	6	22	3
F7	55	6.47	3	25	22	21	20	19	25	14.4	107	9	22	3
F8	68	6.75	5	25	21	21	22	20	25	12.8	109	6	23	3
F9	51	6.61	5	23	22	20	19	19	23	10.4348	103	8	24	6
F10	69	7.01	4	25	22	23	21	20	25	11.2	111	5	24	6

## Sheet: 140 bpm 60
Subjects	PACES	TSAT	RPE	FSKT					max	DI	Total	RPE	FSKT 10s	RPE
M1	84	4.99	5	26	25	24	23	23	26	6.92308	121	7	28	5
M2	70	5.27	3	26	25	23	22	22	26	9.23077	118	8	27	4
M3	61	5.41	4	25	23	20	22	22	25	10.4	112	7	27	4
M4	55	5.83	4	26	23	24	21	22	26	10.7692	116	9	28	7
M5	75	5.46	5	24	24	23	20	24	24	4.16667	115	8	27	6
M6	67	5.34	4	23	23	22	22	25	25	8	115	8	25	4
M7	75	5.87	3	23	21	20	19	19	23	11.3043	102	7	24	4
M8	69	6	5	24	23	21	19	21	24	10	108	8	25	6
M9	60	5.14	3	24	23	22	22	25	25	7.2	116	9	26	5
M10	66	6.29	4	25	24	22	20	20	25	11.2	111	9	25	7
		5.56
F1	77	5.85	2	25	24	22	21	18	25	12	110	9	26	4
F2	109	6.28	4	23	22	20	18	18	23	12.1739	101	6	24	3
F3	77	6.01	3	23	21	21	21	19	23	8.69565	105	6	25	4
F4	68	6.22	4	23	23	22	19	22	23	5.21739	109	7	24	3
F5	41	7.99	5	25	23	20	20	20	25	13.6	108	9	25	6
F6	69	6.55	2	25	23	22	22	22	25	8.8	114	6	24	2
F7	74	6.12	3	25	24	23	21	20	25	9.6	113	7	26	4
F8	66	7.34	5	23	25	21	22	22	25	9.6	113	8	24	6
F9	54	6.58	5	25	22	20	22	21	25	12	110	8	24	6
F10	63	6.66	4	22	21	19	19	19	22	9.09091	100	7	23	5

## Sheet: 140 bpm 80
Subjects	PACES	TSAT	RPE	FSKT mult					max	DI	Total	RPE	FSKT 10 s	RPE
M1	82	4.74	3	27	26	25	25	24	27	5.92593	127	9	30	5
M2	76	4.95	4	23	24	24	23	24	24	1.66667	118	8	29	5
M3	77	4.9	3	27	27	25	22	25	27	6.66667	126	8	31	4
M4	74	5.03	3	28	26	26	26	25	28	6.42857	131	8	29	4
M5	68	5.08	3	26	25	24	23	24	26	6.15385	122	7	29	4
M6	72	4.92	3	24	25	25	24	23	25	3.2	121	8	28	5
M7	80	5.26	5	25	25	24	24	22	25	4	120	7	27	6
M8	83	5.11	4	25	25	25	24	23	25	2.4	122	9	26	5
M9	81	4.85	4	26	24	23	24	25	26	6.15385	122	9	29	6
M10	73	5.07	4	26	25	24	24	23	26	6.15385	122	8	25	5
		4.991
F1	69	5.57	5	24	23	22	21	21	24	7.5	111	8	28	5
F2	88	5.9	4	26	25	22	22	22	26	10	117	8	25	5
F3	74	5.85	3	26	23	23	23	24	26	8.46154	119	6	26	4
F4	80	6.2	4	25	25	24	23	22	25	4.8	119	7	26	5
F5	72	6.12	5	24	24	22	22	22	24	5	114	10	25	7
F6	65	6.1	1	26	24	23	23	22	26	9.23077	118	5	24	2
F7	68	6.14	5	26	24	24	23	22	26	8.46154	119	8	25	5
F8	66	6.11	5	25	23	23	22	22	25	8	115	7	26	6
F9	71	5.89	5	24	24	24	21	19	24	6.66667	112	8	26	6
F10	59	6.01	5	23	22	21	20	20	23	7.82609	106	9	25	5

## Sheet: Without
Subjects	PACES	TSAT	RPE	FSKT					max	DI	Total	RPE	FSKT 10s	RPE
M1	69	5.36	5	26	22	23	22	22	26	11.5385	115	7	29	6
M2	73	5.73	3	26	23	22	22	20	26	13.0769	113	8	25	5
M3	61	6.3	4	23	20	20	19	19	23	12.1739	101	7	22	5
M4	63	5.57	4	28	26	23	22	17	28	17.1429	116	9	28	6
M5	70	5.64	3	28	26	22	22	24	28	12.8571	122	7	29	5
M6	66	5.67	3	25	22	21	22	21	25	11.2	111	8	25	5
M7	59	6.17	4	25	22	21	20	20	25	13.6	108	7	23	4
M8	69	5.76	6	23	21	18	18	20	23	13.0435	100	8	19	5
M9	58	5.83	3	24	22	22	21	20	24	9.16667	109	7	26	7
M10	64	6.28	3	23	22	21	21	19	23	7.82609	106	8	26	6
		5.831
F1	77	6.16	3	26	23	22	22	20	26	13.0769	113	7	25	4
F2	74	6.65	5	23	19	20	18	18	23	14.7826	98	5	23	6
F3	61	6.48	5	25	22	21	19	19	25	15.2	106	6	23	6
F4	63	6.82	7	25	22	21	20	22	25	12	110	8	22	6
F5	46	6.53	4	25	25	21	20	20	25	11.2	111	9	24	6
F6	63	7.19	2	23	20	19	18	19	23	13.913	99	5	22	3
F7	63	7.29	1	22	20	18	18	19	22	11.8182	97	8	21	4
F8	71	7.32	5	22	18	18	19	19	22	12.7273	96	6	22	4
F9	44	6.3	5	24	21	20	20	21	24	11.6667	106	7	22	5
F10	42	7.08	4	22	18	18	20	16	22	14.5455	94	8	20	6
